# Supplementary material for: Choosing an analytic approach: key study design considerations in state policy evaluation
Source: Health Serv Outcomes Res Methodol. 2025 Nov 17;26(1):3–25. doi: 10.1007/s10742-025-00369-2 (PMC12967469; doi:10.1007/s10742-025-00369-2)
Supplement: Supplementary file 1 — Supplementary Material 1 [file 10742_2025_369_MOESM1_ESM.csv]

state	year	date_nal_protocol_standing	nal_protocol_standing	unemployment_rate	OD_count	OD_rate	POPULATION	state_id	standing_order_policy	standing_order_cohort
Alabama	1999	2015-07-01	0	4.7	169	3.8	4430141	1	0	2016
Alabama	2000	2015-07-01	0	4.6	197	4.4	4447100	1	0	2016
Alabama	2001	2015-07-01	0	5.1	216	4.8	4467634	1	0	2016
Alabama	2002	2015-07-01	0	5.9	211	4.7	4480089	1	0	2016
Alabama	2003	2015-07-01	0	6	197	4.4	4503491	1	0	2016
Alabama	2004	2015-07-01	0	5.7	283	6.2	4530729	1	0	2016
Alabama	2005	2015-07-01	0	4.5	283	6.2	4569805	1	0	2016
Alabama	2006	2015-07-01	0	4	398	8.6	4628981	1	0	2016
Alabama	2007	2015-07-01	0	4	511	10.9	4672840	1	0	2016
Alabama	2008	2015-07-01	0	5.7	607	12.9	4718206	1	0	2016
Alabama	2009	2015-07-01	0	11	630	13.2	4757938	1	0	2016
Alabama	2010	2015-07-01	0	10.5	547	11.4	4779736	1	0	2016
Alabama	2011	2015-07-01	0	9.6	552	11.5	4802740	1	0	2016
Alabama	2012	2015-07-01	0	8	562	11.7	4822023	1	0	2016
Alabama	2013	2015-07-01	0	7.2	598	12.4	4833722	1	0	2016
Alabama	2014	2015-07-01	0	6.8	723	14.9	4849377	1	0	2016
Alabama	2015	2015-07-01	0.5	6.1	736	15.1	4858979	1	0	2016
Alabama	2016	2015-07-01	1	5.8	756	15.5	4863300	1	1	2016
Alabama	2017	2015-07-01	1	4.4	835	17.1	4874747	1	1	2016
Alaska	1999	2016-04-01	0	6.5	46	7.4	624779	2	0	2016
Alaska	2000	2016-04-01	0	6.4	48	7.7	626932	2	0	2016
Alaska	2001	2016-04-01	0	6.4	62	9.8	633714	2	0	2016
Alaska	2002	2016-04-01	0	7.3	84	13.1	642337	2	0	2016
Alaska	2003	2016-04-01	0	7.8	83	12.8	648414	2	0	2016
Alaska	2004	2016-04-01	0	7.5	86	13	659286	2	0	2016
Alaska	2005	2016-04-01	0	6.9	79	11.8	666946	2	0	2016
Alaska	2006	2016-04-01	0	6.6	76	11.3	675302	2	0	2016
Alaska	2007	2016-04-01	0	6.3	72	10.6	680300	2	0	2016
Alaska	2008	2016-04-01	0	6.7	127	18.5	687455	2	0	2016
Alaska	2009	2016-04-01	0	7.7	131	18.7	698895	2	0	2016
Alaska	2010	2016-04-01	0	7.9	83	11.7	710231	2	0	2016
Alaska	2011	2016-04-01	0	7.6	107	14.8	722718	2	0	2016
Alaska	2012	2016-04-01	0	7.1	129	17.6	731449	2	0	2016
Alaska	2013	2016-04-01	0	7	105	14.3	735132	2	0	2016
Alaska	2014	2016-04-01	0	6.9	124	16.8	736732	2	0	2016
Alaska	2015	2016-04-01	0	6.5	122	16.5	738432	2	0	2016
Alaska	2016	2016-04-01	0.75	6.9	128	17.3	741894	2	1	2016
Alaska	2017	2016-04-01	1	7	147	19.9	739795	2	1	2016
Arizona	1999	2016-09-01	0	4.4	511	10.2	5023823	3	0	2017
Arizona	2000	2016-09-01	0	4	522	10.2	5130632	3	0	2017
Arizona	2001	2016-09-01	0	4.8	552	10.5	5273477	3	0	2017
Arizona	2002	2016-09-01	0	6.1	624	11.6	5396255	3	0	2017
Arizona	2003	2016-09-01	0	5.7	674	12.2	5510364	3	0	2017
Arizona	2004	2016-09-01	0	5	744	13.2	5652404	3	0	2017
Arizona	2005	2016-09-01	0	4.7	794	13.6	5839077	3	0	2017
Arizona	2006	2016-09-01	0	4.2	876	14.5	6029141	3	0	2017
Arizona	2007	2016-09-01	0	3.9	943	15.3	6167681	3	0	2017
Arizona	2008	2016-09-01	0	6.2	828	13.2	6280362	3	0	2017
Arizona	2009	2016-09-01	0	9.9	1002	15.8	6343154	3	0	2017
Arizona	2010	2016-09-01	0	10.4	1098	17.2	6392017	3	0	2017
Arizona	2011	2016-09-01	0	9.5	1071	16.5	6482505	3	0	2017
Arizona	2012	2016-09-01	0	8.3	1134	17.3	6553255	3	0	2017
Arizona	2013	2016-09-01	0	7.7	1222	18.4	6626624	3	0	2017
Arizona	2014	2016-09-01	0	6.8	1211	18	6731484	3	0	2017
Arizona	2015	2016-09-01	0	6.1	1274	18.7	6828065	3	0	2017
Arizona	2016	2016-09-01	0.333333343267441	5.4	1382	19.9	6931071	3	0	2017
Arizona	2017	2016-09-01	1	4.9	1532	21.8	7016270	3	1	2017
Arkansas	1999	2015-08-01	0	4.6	113	4.3	2651860	4	0	2016
Arkansas	2000	2015-08-01	0	4.3	140	5.2	2673400	4	0	2016
Arkansas	2001	2015-08-01	0	5	126	4.7	2691571	4	0	2016
Arkansas	2002	2015-08-01	0	5.5	176	6.5	2705927	4	0	2016
Arkansas	2003	2015-08-01	0	5.9	184	6.8	2724816	4	0	2016
Arkansas	2004	2015-08-01	0	5.7	230	8.4	2749686	4	0	2016
Arkansas	2005	2015-08-01	0	5.2	269	9.7	2781097	4	0	2016
Arkansas	2006	2015-08-01	0	5.2	285	10.1	2821761	4	0	2016
Arkansas	2007	2015-08-01	0	5.3	301	10.6	2848650	4	0	2016
Arkansas	2008	2015-08-01	0	5.5	360	12.5	2874554	4	0	2016
Arkansas	2009	2015-08-01	0	7.8	351	12.1	2896843	4	0	2016
Arkansas	2010	2015-08-01	0	8.2	350	12	2915918	4	0	2016
Arkansas	2011	2015-08-01	0	8.3	355	12.1	2937979	4	0	2016
Arkansas	2012	2015-08-01	0	7.6	373	12.6	2949131	4	0	2016
Arkansas	2013	2015-08-01	0	7.2	319	10.8	2959373	4	0	2016
Arkansas	2014	2015-08-01	0	6	356	12	2966369	4	0	2016
Arkansas	2015	2015-08-01	0.416666656732559	5	392	13.2	2978204	4	0	2016
Arkansas	2016	2015-08-01	1	4	401	13.4	2988248	4	1	2016
Arkansas	2017	2015-08-01	1	3.7	446	14.8	3004279	4	1	2016
California	1999	2014-01-01	0	5.2	2662	7.9	33499204	5	0	2014
California	2000	2014-01-01	0	4.9	1941	5.7	33871648	5	0	2014
California	2001	2014-01-01	0	5.4	1226	3.6	34479458	5	0	2014
California	2002	2014-01-01	0	6.7	2975	8.5	34871843	5	0	2014
California	2003	2014-01-01	0	6.8	3108	8.8	35253159	5	0	2014
California	2004	2014-01-01	0	6.2	3125	8.8	35574576	5	0	2014
California	2005	2014-01-01	0	5.4	3214	9	35827943	5	0	2014
California	2006	2014-01-01	0	4.9	3494	9.7	36021202	5	0	2014
California	2007	2014-01-01	0	5.4	3854	10.6	36250311	5	0	2014
California	2008	2014-01-01	0	7.3	3863	10.6	36604337	5	0	2014
California	2009	2014-01-01	0	11.2	4056	11	36961229	5	0	2014
California	2010	2014-01-01	0	12.2	4057	10.9	37253956	5	0	2014
California	2011	2014-01-01	0	11.7	4180	11.1	37691912	5	0	2014
California	2012	2014-01-01	0	10.4	4040	10.6	38041430	5	0	2014
California	2013	2014-01-01	0	8.9	4452	11.6	38332521	5	0	2014
California	2014	2014-01-01	1	7.5	4521	11.7	38802500	5	1	2014
California	2015	2014-01-01	1	6.2	4659	11.9	39144818	5	1	2014
California	2016	2014-01-01	1	5.5	4654	11.9	39250017	5	1	2014
California	2017	2014-01-01	1	4.8	4868	12.3	39536653	5	1	2014
Colorado	1999	2015-05-01	0	3.1	349	8.3	4226018	6	0	2015
Colorado	2000	2015-05-01	0	2.8	352	8.2	4301261	6	0	2015
Colorado	2001	2015-05-01	0	3.8	411	9.3	4425687	6	0	2015
Colorado	2002	2015-05-01	0	5.5	448	10	4490406	6	0	2015
Colorado	2003	2015-05-01	0	6	502	11.1	4528732	6	0	2015
Colorado	2004	2015-05-01	0	5.5	518	11.3	4575013	6	0	2015
Colorado	2005	2015-05-01	0	5	608	13.1	4631888	6	0	2015
Colorado	2006	2015-05-01	0	4.3	627	13.3	4720423	6	0	2015
Colorado	2007	2015-05-01	0	3.7	734	15.3	4803868	6	0	2015
Colorado	2008	2015-05-01	0	4.8	749	15.3	4889730	6	0	2015
Colorado	2009	2015-05-01	0	7.3	769	15.5	4972195	6	0	2015
Colorado	2010	2015-05-01	0	8.7	654	13	5029196	6	0	2015
Colorado	2011	2015-05-01	0	8.4	843	16.5	5116796	6	0	2015
Colorado	2012	2015-05-01	0	7.9	807	15.6	5187582	6	0	2015
Colorado	2013	2015-05-01	0	6.9	846	16.1	5268367	6	0	2015
Colorado	2014	2015-05-01	0	5	899	16.8	5355866	6	0	2015
Colorado	2015	2015-05-01	0.666666686534882	3.9	869	15.9	5456574	6	1	2015
Colorado	2016	2015-05-01	1	3.2	942	17	5540545	6	1	2015
Colorado	2017	2015-05-01	1	2.7	1015	18.1	5607154	6	1	2015
Connecticut	1999	2017-10-01	0	2.9	310	9.2	3386401	7	0	0
Connecticut	2000	2017-10-01	0	2.4	320	9.4	3405565	7	0	0
Connecticut	2001	2017-10-01	0	3.1	307	8.9	3432835	7	0	0
Connecticut	2002	2017-10-01	0	4.3	354	10.2	3458749	7	0	0
Connecticut	2003	2017-10-01	0	5.4	307	8.8	3484336	7	0	0
Connecticut	2004	2017-10-01	0	5	333	9.5	3496094	7	0	0
Connecticut	2005	2017-10-01	0	4.9	295	8.4	3506956	7	0	0
Connecticut	2006	2017-10-01	0	4.3	407	11.6	3517460	7	0	0
Connecticut	2007	2017-10-01	0	4.5	433	12.3	3527270	7	0	0
Connecticut	2008	2017-10-01	0	5.7	386	10.9	3545579	7	0	0
Connecticut	2009	2017-10-01	0	7.9	393	11	3561807	7	0	0
Connecticut	2010	2017-10-01	0	9.1	363	10.2	3574097	7	0	0
Connecticut	2011	2017-10-01	0	8.8	402	11.2	3580709	7	0	0
Connecticut	2012	2017-10-01	0	8.3	439	12.2	3590347	7	0	0
Connecticut	2013	2017-10-01	0	7.8	582	16.2	3596080	7	0	0
Connecticut	2014	2017-10-01	0	6.6	623	17.3	3596677	7	0	0
Connecticut	2015	2017-10-01	0	5.7	800	22.3	3590886	7	0	0
Connecticut	2016	2017-10-01	0	5.1	971	27.1	3576452	7	0	0
Connecticut	2017	2017-10-01	0.25	4.7	1072	29.9	3588184	7	0	0
Delaware	1999	2014-09-01	0	3.4	50	6.5	774990	8	0	2015
Delaware	2000	2014-09-01	0	3.7	55	7	783600	8	0	2015
Delaware	2001	2014-09-01	0	3.5	64	8	795699	8	0	2015
Delaware	2002	2014-09-01	0	4	84	10.4	806169	8	0	2015
Delaware	2003	2014-09-01	0	4.3	77	9.4	818003	8	0	2015
Delaware	2004	2014-09-01	0	4	63	7.6	830803	8	0	2015
Delaware	2005	2014-09-01	0	4.1	62	7.3	845150	8	0	2015
Delaware	2006	2014-09-01	0	3.6	78	9.1	859268	8	0	2015
Delaware	2007	2014-09-01	0	3.4	97	11.1	871749	8	0	2015
Delaware	2008	2014-09-01	0	4.9	124	14	883874	8	0	2015
Delaware	2009	2014-09-01	0	8.3	136	15.3	891730	8	0	2015
Delaware	2010	2014-09-01	0	8.4	145	16.1	897934	8	0	2015
Delaware	2011	2014-09-01	0	7.5	160	17.6	907135	8	0	2015
Delaware	2012	2014-09-01	0	7.2	141	15.4	917092	8	0	2015
Delaware	2013	2014-09-01	0	6.7	166	17.9	925749	8	0	2015
Delaware	2014	2014-09-01	0.333333343267441	5.7	189	20.2	935614	8	0	2015
Delaware	2015	2014-09-01	1	4.9	198	20.9	945934	8	1	2015
Delaware	2016	2014-09-01	1	4.5	282	29.6	952065	8	1	2015
Delaware	2017	2014-09-01	1	4.5	338	35.1	961939	8	1	2015
District of Columbia	1999	2017-03-01	0	6.4	48	8.4	570213	9	0	2017
District of Columbia	2000	2017-03-01	0	5.6	76	13.3	572059	9	0	2017
District of Columbia	2001	2017-03-01	0	6.3	93	16.2	574504	9	0	2017
District of Columbia	2002	2017-03-01	0	6.4	61	10.6	573158	9	0	2017
District of Columbia	2003	2017-03-01	0	6.8	103	18.1	568502	9	0	2017
District of Columbia	2004	2017-03-01	0	7.8	87	15.3	567754	9	0	2017
District of Columbia	2005	2017-03-01	0	6.4	77	13.6	567136	9	0	2017
District of Columbia	2006	2017-03-01	0	5.8	101	17.7	570681	9	0	2017
District of Columbia	2007	2017-03-01	0	5.5	61	10.6	574404	9	0	2017
District of Columbia	2008	2017-03-01	0	6.5	56	9.7	580236	9	0	2017
District of Columbia	2009	2017-03-01	0	9.3	26	4.4	592228	9	0	2017
District of Columbia	2010	2017-03-01	0	9.4	78	13	601723	9	0	2017
District of Columbia	2011	2017-03-01	0	10.2	86	13.9	617996	9	0	2017
District of Columbia	2012	2017-03-01	0	9	77	12.2	632323	9	0	2017
District of Columbia	2013	2017-03-01	0	8.5	102	15.8	646449	9	0	2017
District of Columbia	2014	2017-03-01	0	7.8	96	14.6	658893	9	0	2017
District of Columbia	2015	2017-03-01	0	6.9	125	18.6	672228	9	0	2017
District of Columbia	2016	2017-03-01	0	6.1	269	39.5	681170	9	0	2017
District of Columbia	2017	2017-03-01	0.833333313465118	6.1	310	44.7	693972	9	1	2017
Florida	1999	2016-07-01	0	3.9	997	6.3	15759421	10	0	2017
Florida	2000	2016-07-01	0	3.7	1159	7.3	15982378	10	0	2017
Florida	2001	2016-07-01	0	4.7	1746	10.7	16356966	10	0	2017
Florida	2002	2016-07-01	0	5.6	1927	11.5	16689370	10	0	2017
Florida	2003	2016-07-01	0	5.2	2054	12.1	17004085	10	0	2017
Florida	2004	2016-07-01	0	4.6	2264	13	17415318	10	0	2017
Florida	2005	2016-07-01	0	3.7	2371	13.3	17842038	10	0	2017
Florida	2006	2016-07-01	0	3.2	2591	14.3	18166990	10	0	2017
Florida	2007	2016-07-01	0	4	2794	15.2	18367842	10	0	2017
Florida	2008	2016-07-01	0	6.3	2963	16	18527305	10	0	2017
Florida	2009	2016-07-01	0	10.4	3092	16.6	18652644	10	0	2017
Florida	2010	2016-07-01	0	11.1	3061	16.3	18801310	10	0	2017
Florida	2011	2016-07-01	0	10	2918	15.3	19057542	10	0	2017
Florida	2012	2016-07-01	0	8.5	2597	13.4	19317568	10	0	2017
Florida	2013	2016-07-01	0	7.2	2474	12.7	19552860	10	0	2017
Florida	2014	2016-07-01	0	6.3	2634	13.2	19893297	10	0	2017
Florida	2015	2016-07-01	0	5.5	3228	15.9	20271272	10	0	2017
Florida	2016	2016-07-01	0.5	4.8	4728	22.9	20612439	10	0	2017
Florida	2017	2016-07-01	1	4.2	5088	24.2	20984400	10	1	2017
Georgia	1999	2014-05-01	0	3.9	283	3.5	8045965	11	0	2014
Georgia	2000	2014-05-01	0	3.6	364	4.4	8186453	11	0	2014
Georgia	2001	2014-05-01	0	4	511	6.1	8377038	11	0	2014
Georgia	2002	2014-05-01	0	5	563	6.6	8508256	11	0	2014
Georgia	2003	2014-05-01	0	4.8	607	7	8622793	11	0	2014
Georgia	2004	2014-05-01	0	4.8	666	7.6	8769252	11	0	2014
Georgia	2005	2014-05-01	0	5.3	738	8.3	8925922	11	0	2014
Georgia	2006	2014-05-01	0	4.7	830	9.1	9155813	11	0	2014
Georgia	2007	2014-05-01	0	4.5	923	9.9	9349988	11	0	2014
Georgia	2008	2014-05-01	0	6.2	935	9.8	9504843	11	0	2014
Georgia	2009	2014-05-01	0	9.9	1007	10.5	9620846	11	0	2014
Georgia	2010	2014-05-01	0	10.5	1054	10.9	9687653	11	0	2014
Georgia	2011	2014-05-01	0	10.2	1058	10.8	9815210	11	0	2014
Georgia	2012	2014-05-01	0	9.2	1056	10.6	9919945	11	0	2014
Georgia	2013	2014-05-01	0	8.2	1098	11	9992167	11	0	2014
Georgia	2014	2014-05-01	0.666666686534882	7.1	1206	11.9	10097343	11	1	2014
Georgia	2015	2014-05-01	1	6	1302	12.7	10214860	11	1	2014
Georgia	2016	2014-05-01	1	5.4	1394	13.5	10310371	11	1	2014
Georgia	2017	2014-05-01	1	4.7	1537	14.7	10429379	11	1	2014
Hawaii	1999	2016-07-01	0	5.4	80	6.6	1210300	12	0	2017
Hawaii	2000	2016-07-01	0	4.2	63	5.2	1211537	12	0	2017
Hawaii	2001	2016-07-01	0	4.5	77	6.3	1225948	12	0	2017
Hawaii	2002	2016-07-01	0	4.2	77	6.2	1239613	12	0	2017
Hawaii	2003	2016-07-01	0	4.1	92	7.4	1251154	12	0	2017
Hawaii	2004	2016-07-01	0	3.4	103	8.1	1273569	12	0	2017
Hawaii	2005	2016-07-01	0	2.9	126	9.7	1292729	12	0	2017
Hawaii	2006	2016-07-01	0	2.6	86	6.6	1309731	12	0	2017
Hawaii	2007	2016-07-01	0	2.8	136	10.3	1315675	12	0	2017
Hawaii	2008	2016-07-01	0	4.3	123	9.2	1332213	12	0	2017
Hawaii	2009	2016-07-01	0	7.2	136	10.1	1346717	12	0	2017
Hawaii	2010	2016-07-01	0	6.9	151	11.1	1360301	12	0	2017
Hawaii	2011	2016-07-01	0	6.8	180	13.1	1374810	12	0	2017
Hawaii	2012	2016-07-01	0	6	155	11.1	1392313	12	0	2017
Hawaii	2013	2016-07-01	0	4.9	158	11.3	1404054	12	0	2017
Hawaii	2014	2016-07-01	0	4.4	157	11.1	1419561	12	0	2017
Hawaii	2015	2016-07-01	0	3.6	169	11.8	1431603	12	0	2017
Hawaii	2016	2016-07-01	0.5	3	191	13.4	1428557	12	0	2017
Hawaii	2017	2016-07-01	1	2.4	203	14.2	1427538	12	1	2017
Idaho	1999	NA	0	4.9	64	5	1275674	13	0	0
Idaho	2000	NA	0	4.7	64	4.9	1293953	13	0	0
Idaho	2001	NA	0	5.1	98	7.4	1319962	13	0	0
Idaho	2002	NA	0	5.6	117	8.7	1340372	13	0	0
Idaho	2003	NA	0	5.6	102	7.5	1363380	13	0	0
Idaho	2004	NA	0	4.9	98	7	1391802	13	0	0
Idaho	2005	NA	0	4	109	7.6	1428241	13	0	0
Idaho	2006	NA	0	3.5	130	8.9	1468669	13	0	0
Idaho	2007	NA	0	3.1	126	8.4	1505105	13	0	0
Idaho	2008	NA	0	5.1	146	9.5	1534320	13	0	0
Idaho	2009	NA	0	8.8	171	11	1554439	13	0	0
Idaho	2010	NA	0	9	178	11.4	1567582	13	0	0
Idaho	2011	NA	0	8.3	193	12.2	1584985	13	0	0
Idaho	2012	NA	0	7.2	181	11.3	1595728	13	0	0
Idaho	2013	NA	0	6.1	207	12.8	1612136	13	0	0
Idaho	2014	NA	0	4.8	212	13	1634464	13	0	0
Idaho	2015	NA	0	4.2	218	13.2	1654930	13	0	0
Idaho	2016	NA	0	3.8	243	14.4	1683140	13	0	0
Idaho	2017	NA	0	3.2	236	13.7	1716943	13	0	0
Illinois	1999	2010-01-01	0	4.4	825	6.7	12359020	14	0	2010
Illinois	2000	2010-01-01	0	4.3	868	7	12419293	14	0	2010
Illinois	2001	2010-01-01	0	5.3	892	7.1	12488445	14	0	2010
Illinois	2002	2010-01-01	0	6.5	986	7.9	12525556	14	0	2010
Illinois	2003	2010-01-01	0	6.8	847	6.7	12556006	14	0	2010
Illinois	2004	2010-01-01	0	6.2	1035	8.2	12589773	14	0	2010
Illinois	2005	2010-01-01	0	5.7	1067	8.5	12609903	14	0	2010
Illinois	2006	2010-01-01	0	4.5	1369	10.8	12643955	14	0	2010
Illinois	2007	2010-01-01	0	5	1192	9.4	12695866	14	0	2010
Illinois	2008	2010-01-01	0	6.3	1353	10.6	12747038	14	0	2010
Illinois	2009	2010-01-01	0	10.2	1381	10.8	12796778	14	0	2010
Illinois	2010	2010-01-01	1	10.4	1288	10	12830632	14	1	2010
Illinois	2011	2010-01-01	1	9.7	1408	10.9	12869257	14	1	2010
Illinois	2012	2010-01-01	1	9	1628	12.6	12875255	14	1	2010
Illinois	2013	2010-01-01	1	9	1579	12.3	12882135	14	1	2010
Illinois	2014	2010-01-01	1	7.1	1705	13.2	12880580	14	1	2010
Illinois	2015	2010-01-01	1	6	1835	14.3	12859995	14	1	2010
Illinois	2016	2010-01-01	1	5.8	2411	18.8	12801539	14	1	2010
Illinois	2017	2010-01-01	1	4.9	2778	21.7	12802023	14	1	2010
Indiana	1999	2015-05-01	0	3	191	3.2	6044969	15	0	2015
Indiana	2000	2015-05-01	0	3.1	214	3.5	6080485	15	0	2015
Indiana	2001	2015-05-01	0	4.2	283	4.6	6127760	15	0	2015
Indiana	2002	2015-05-01	0	5.2	293	4.8	6155967	15	0	2015
Indiana	2003	2015-05-01	0	5.3	434	7	6196638	15	0	2015
Indiana	2004	2015-05-01	0	5.4	542	8.7	6233007	15	0	2015
Indiana	2005	2015-05-01	0	5.5	610	9.7	6278616	15	0	2015
Indiana	2006	2015-05-01	0	5	736	11.6	6332669	15	0	2015
Indiana	2007	2015-05-01	0	4.6	781	12.2	6379599	15	0	2015
Indiana	2008	2015-05-01	0	5.9	830	12.9	6424806	15	0	2015
Indiana	2009	2015-05-01	0	10.3	896	13.9	6459325	15	0	2015
Indiana	2010	2015-05-01	0	10.4	927	14.3	6483802	15	0	2015
Indiana	2011	2015-05-01	0	9.1	975	15	6516922	15	0	2015
Indiana	2012	2015-05-01	0	8.3	1011	15.5	6537334	15	0	2015
Indiana	2013	2015-05-01	0	7.7	1064	16.2	6570902	15	0	2015
Indiana	2014	2015-05-01	0	6	1172	17.8	6596855	15	0	2015
Indiana	2015	2015-05-01	0.666666686534882	4.8	1245	18.8	6619680	15	1	2015
Indiana	2016	2015-05-01	1	4.4	1526	23	6633053	15	1	2015
Indiana	2017	2015-05-01	1	3.6	1852	27.8	6666818	15	1	2015
Iowa	1999	2016-06-01	0	2.6	53	1.8	2917634	16	0	2016
Iowa	2000	2016-06-01	0	2.6	73	2.5	2926324	16	0	2016
Iowa	2001	2016-06-01	0	3.3	87	3	2931997	16	0	2016
Iowa	2002	2016-06-01	0	4	91	3.1	2934234	16	0	2016
Iowa	2003	2016-06-01	0	4.5	96	3.3	2941999	16	0	2016
Iowa	2004	2016-06-01	0	4.5	122	4.1	2953635	16	0	2016
Iowa	2005	2016-06-01	0	4.3	141	4.8	2964454	16	0	2016
Iowa	2006	2016-06-01	0	3.7	187	6.3	2982644	16	0	2016
Iowa	2007	2016-06-01	0	3.7	203	6.8	2999212	16	0	2016
Iowa	2008	2016-06-01	0	4.2	209	6.9	3016734	16	0	2016
Iowa	2009	2016-06-01	0	6.4	207	6.8	3032870	16	0	2016
Iowa	2010	2016-06-01	0	6	253	8.3	3046355	16	0	2016
Iowa	2011	2016-06-01	0	5.5	250	8.2	3062309	16	0	2016
Iowa	2012	2016-06-01	0	5	259	8.4	3074186	16	0	2016
Iowa	2013	2016-06-01	0	4.7	275	8.9	3090416	16	0	2016
Iowa	2014	2016-06-01	0	4.2	264	8.5	3107126	16	0	2016
Iowa	2015	2016-06-01	0	3.8	309	9.9	3123899	16	0	2016
Iowa	2016	2016-06-01	0.583333313465118	3.6	314	10	3134693	16	1	2016
Iowa	2017	2016-06-01	1	3.1	341	10.8	3145711	16	1	2016
Kansas	1999	2017-07-01	0	3.3	89	3.3	2678338	17	0	0
Kansas	2000	2017-07-01	0	3.6	103	3.8	2688418	17	0	0
Kansas	2001	2017-07-01	0	4.2	138	5.1	2702162	17	0	0
Kansas	2002	2017-07-01	0	5.1	170	6.3	2713535	17	0	0
Kansas	2003	2017-07-01	0	5.5	188	6.9	2723004	17	0	0
Kansas	2004	2017-07-01	0	5.5	224	8.2	2734373	17	0	0
Kansas	2005	2017-07-01	0	5	241	8.8	2745299	17	0	0
Kansas	2006	2017-07-01	0	4.4	257	9.3	2762931	17	0	0
Kansas	2007	2017-07-01	0	4.2	270	9.7	2783785	17	0	0
Kansas	2008	2017-07-01	0	4.6	219	7.8	2808076	17	0	0
Kansas	2009	2017-07-01	0	6.9	304	10.7	2832704	17	0	0
Kansas	2010	2017-07-01	0	7.1	269	9.4	2853118	17	0	0
Kansas	2011	2017-07-01	0	6.5	280	9.8	2871238	17	0	0
Kansas	2012	2017-07-01	0	5.7	318	11	2885905	17	0	0
Kansas	2013	2017-07-01	0	5.3	331	11.4	2893957	17	0	0
Kansas	2014	2017-07-01	0	4.5	332	11.4	2904021	17	0	0
Kansas	2015	2017-07-01	0	4.2	329	11.3	2911641	17	0	0
Kansas	2016	2017-07-01	0	4	313	10.8	2907289	17	0	0
Kansas	2017	2017-07-01	0.5	3.7	333	11.4	2913123	17	0	0
Kentucky	1999	2013-07-01	0	4.5	197	4.9	4018053	18	0	2014
Kentucky	2000	2013-07-01	0	4.2	241	6	4041769	18	0	2014
Kentucky	2001	2013-07-01	0	5.2	345	8.5	4068132	18	0	2014
Kentucky	2002	2013-07-01	0	5.7	426	10.4	4089875	18	0	2014
Kentucky	2003	2013-07-01	0	6.1	560	13.6	4117170	18	0	2014
Kentucky	2004	2013-07-01	0	5.4	526	12.7	4146101	18	0	2014
Kentucky	2005	2013-07-01	0	5.9	638	15.3	4182742	18	0	2014
Kentucky	2006	2013-07-01	0	5.7	728	17.3	4219239	18	0	2014
Kentucky	2007	2013-07-01	0	5.4	708	16.6	4256672	18	0	2014
Kentucky	2008	2013-07-01	0	6.4	764	17.8	4289878	18	0	2014
Kentucky	2009	2013-07-01	0	10.3	769	17.8	4317074	18	0	2014
Kentucky	2010	2013-07-01	0	10.2	1007	23.2	4339367	18	0	2014
Kentucky	2011	2013-07-01	0	9.4	1058	24.2	4369356	18	0	2014
Kentucky	2012	2013-07-01	0	8.2	1078	24.6	4380415	18	0	2014
Kentucky	2013	2013-07-01	0.5	8	1019	23.2	4395295	18	0	2014
Kentucky	2014	2013-07-01	1	6.5	1077	24.4	4413457	18	1	2014
Kentucky	2015	2013-07-01	1	5.3	1273	28.8	4425092	18	1	2014
Kentucky	2016	2013-07-01	1	5.1	1419	32	4436974	18	1	2014
Kentucky	2017	2013-07-01	1	4.9	1566	35.2	4454189	18	1	2014
Louisiana	1999	2015-09-01	0	5.1	188	4.2	4460811	19	0	2016
Louisiana	2000	2015-09-01	0	5.3	248	5.5	4468976	19	0	2016
Louisiana	2001	2015-09-01	0	5.7	265	5.9	4477875	19	0	2016
Louisiana	2002	2015-09-01	0	6.1	365	8.1	4497267	19	0	2016
Louisiana	2003	2015-09-01	0	6.4	536	11.9	4521042	19	0	2016
Louisiana	2004	2015-09-01	0	5.9	539	11.8	4552238	19	0	2016
Louisiana	2005	2015-09-01	0	7.2	661	14.4	4576628	19	0	2016
Louisiana	2006	2015-09-01	0	4.5	705	16.4	4302665	19	0	2016
Louisiana	2007	2015-09-01	0	4.3	808	18.5	4375581	19	0	2016
Louisiana	2008	2015-09-01	0	4.9	647	14.6	4435586	19	0	2016
Louisiana	2009	2015-09-01	0	6.8	584	13	4491648	19	0	2016
Louisiana	2010	2015-09-01	0	8	591	13	4533372	19	0	2016
Louisiana	2011	2015-09-01	0	7.8	601	13.1	4574836	19	0	2016
Louisiana	2012	2015-09-01	0	7.1	566	12.3	4601893	19	0	2016
Louisiana	2013	2015-09-01	0	6.7	809	17.5	4625470	19	0	2016
Louisiana	2014	2015-09-01	0	6.4	777	16.7	4649676	19	0	2016
Louisiana	2015	2015-09-01	0.333333343267441	6.3	861	18.4	4670724	19	0	2016
Louisiana	2016	2015-09-01	1	6.1	996	21.3	4681666	19	1	2016
Louisiana	2017	2015-09-01	1	5.1	1108	23.7	4684333	19	1	2016
Maine	1999	2015-11-01	0	4	67	5.3	1266808	20	0	2016
Maine	2000	2015-11-01	0	3.4	61	4.8	1274923	20	0	2016
Maine	2001	2015-11-01	0	3.8	85	6.6	1285692	20	0	2016
Maine	2002	2015-11-01	0	4.3	139	10.7	1295960	20	0	2016
Maine	2003	2015-11-01	0	5	133	10.2	1306513	20	0	2016
Maine	2004	2015-11-01	0	4.6	140	10.7	1313688	20	0	2016
Maine	2005	2015-11-01	0	4.9	163	12.4	1318787	20	0	2016
Maine	2006	2015-11-01	0	4.6	159	12	1323619	20	0	2016
Maine	2007	2015-11-01	0	4.7	159	12	1327040	20	0	2016
Maine	2008	2015-11-01	0	5.5	162	12.2	1330509	20	0	2016
Maine	2009	2015-11-01	0	8.1	173	13	1329590	20	0	2016
Maine	2010	2015-11-01	0	8.1	135	10.2	1328361	20	0	2016
Maine	2011	2015-11-01	0	7.9	156	11.7	1328188	20	0	2016
Maine	2012	2015-11-01	0	7.5	150	11.3	1329192	20	0	2016
Maine	2013	2015-11-01	0	6.6	174	13.1	1328302	20	0	2016
Maine	2014	2015-11-01	0	5.6	216	16.2	1330089	20	0	2016
Maine	2015	2015-11-01	0.16666667163372	4.4	269	20.2	1329328	20	0	2016
Maine	2016	2015-11-01	1	3.8	353	26.5	1331479	20	1	2016
Maine	2017	2015-11-01	1	3.4	424	31.7	1335907	20	1	2016
Maryland	1999	2015-10-01	0	3.6	629	12	5254509	21	0	2016
Maryland	2000	2015-10-01	0	3.6	623	11.8	5296486	21	0	2016
Maryland	2001	2015-10-01	0	4	639	11.9	5374691	21	0	2016
Maryland	2002	2015-10-01	0	4.4	723	13.3	5440389	21	0	2016
Maryland	2003	2015-10-01	0	4.4	779	14.2	5496269	21	0	2016
Maryland	2004	2015-10-01	0	4.3	676	12.2	5546935	21	0	2016
Maryland	2005	2015-10-01	0	4.1	656	11.7	5592379	21	0	2016
Maryland	2006	2015-10-01	0	3.9	762	13.5	5627367	21	0	2016
Maryland	2007	2015-10-01	0	3.5	769	13.6	5653408	21	0	2016
Maryland	2008	2015-10-01	0	4.2	693	12.2	5684965	21	0	2016
Maryland	2009	2015-10-01	0	7	743	13	5730388	21	0	2016
Maryland	2010	2015-10-01	0	7.7	650	11.3	5773552	21	0	2016
Maryland	2011	2015-10-01	0	7.2	707	12.1	5828289	21	0	2016
Maryland	2012	2015-10-01	0	7	831	14.1	5884563	21	0	2016
Maryland	2013	2015-10-01	0	6.6	892	15	5928814	21	0	2016
Maryland	2014	2015-10-01	0	5.8	1070	17.9	5976407	21	0	2016
Maryland	2015	2015-10-01	0.25	5.1	1285	21.4	6006401	21	0	2016
Maryland	2016	2015-10-01	1	4.5	2044	34	6016447	21	1	2016
Maryland	2017	2015-10-01	1	4.3	2247	37.1	6052177	21	1	2016
Massachusetts	1999	2014-07-01	0	3.2	488	7.7	6317345	22	0	2015
Massachusetts	2000	2014-07-01	0	2.7	463	7.3	6349097	22	0	2015
Massachusetts	2001	2014-07-01	0	3.7	689	10.8	6397634	22	0	2015
Massachusetts	2002	2014-07-01	0	5.3	705	11	6417206	22	0	2015
Massachusetts	2003	2014-07-01	0	5.7	823	12.8	6422565	22	0	2015
Massachusetts	2004	2014-07-01	0	5.1	669	10.4	6412281	22	0	2015
Massachusetts	2005	2014-07-01	0	4.8	780	12.2	6403290	22	0	2015
Massachusetts	2006	2014-07-01	0	4.9	970	15.1	6410084	22	0	2015
Massachusetts	2007	2014-07-01	0	4.6	922	14.3	6431559	22	0	2015
Massachusetts	2008	2014-07-01	0	5.5	786	12.2	6468967	22	0	2015
Massachusetts	2009	2014-07-01	0	8.1	816	12.5	6517613	22	0	2015
Massachusetts	2010	2014-07-01	0	8.3	738	11.3	6547629	22	0	2015
Massachusetts	2011	2014-07-01	0	7.3	857	13	6587536	22	0	2015
Massachusetts	2012	2014-07-01	0	6.7	859	12.9	6646144	22	0	2015
Massachusetts	2013	2014-07-01	0	6.7	1081	16.2	6692824	22	0	2015
Massachusetts	2014	2014-07-01	0.5	5.7	1289	19.1	6745408	22	0	2015
Massachusetts	2015	2014-07-01	1	4.8	1724	25.4	6794422	22	1	2015
Massachusetts	2016	2014-07-01	1	3.9	2227	32.7	6811779	22	1	2015
Massachusetts	2017	2014-07-01	1	3.8	2168	31.6	6859819	22	1	2015
Michigan	1999	2017-04-01	0	3.7	460	4.6	9897116	23	0	2017
Michigan	2000	2017-04-01	0	3.6	561	5.6	9938444	23	0	2017
Michigan	2001	2017-04-01	0	5.2	621	6.2	9991120	23	0	2017
Michigan	2002	2017-04-01	0	6.3	751	7.5	10015710	23	0	2017
Michigan	2003	2017-04-01	0	7.2	761	7.6	10041152	23	0	2017
Michigan	2004	2017-04-01	0	7	867	8.6	10055315	23	0	2017
Michigan	2005	2017-04-01	0	6.8	985	9.8	10051137	23	0	2017
Michigan	2006	2017-04-01	0	7	1176	11.7	10036081	23	0	2017
Michigan	2007	2017-04-01	0	7	1236	12.4	10001284	23	0	2017
Michigan	2008	2017-04-01	0	8	1239	12.5	9946889	23	0	2017
Michigan	2009	2017-04-01	0	13.7	1429	14.4	9901591	23	0	2017
Michigan	2010	2017-04-01	0	12.6	1394	14.1	9883640	23	0	2017
Michigan	2011	2017-04-01	0	10.4	1386	14	9876187	23	0	2017
Michigan	2012	2017-04-01	0	9.1	1308	13.2	9883360	23	0	2017
Michigan	2013	2017-04-01	0	8.8	1553	15.7	9895622	23	0	2017
Michigan	2014	2017-04-01	0	7.2	1762	17.8	9909877	23	0	2017
Michigan	2015	2017-04-01	0	5.4	1980	20	9922576	23	0	2017
Michigan	2016	2017-04-01	0	5	2347	23.6	9928300	23	0	2017
Michigan	2017	2017-04-01	0.75	4.6	2694	27	9962311	23	1	2017
Minnesota	1999	2014-06-01	0	2.8	136	2.8	4873481	24	0	2014
Minnesota	2000	2014-06-01	0	3.2	130	2.6	4919479	24	0	2014
Minnesota	2001	2014-06-01	0	3.8	185	3.7	4982796	24	0	2014
Minnesota	2002	2014-06-01	0	4.5	201	4	5018935	24	0	2014
Minnesota	2003	2014-06-01	0	4.9	246	4.9	5053572	24	0	2014
Minnesota	2004	2014-06-01	0	4.7	250	4.9	5087713	24	0	2014
Minnesota	2005	2014-06-01	0	4.1	282	5.5	5119598	24	0	2014
Minnesota	2006	2014-06-01	0	4	311	6	5163555	24	0	2014
Minnesota	2007	2014-06-01	0	4.6	341	6.5	5207203	24	0	2014
Minnesota	2008	2014-06-01	0	5.4	384	7.3	5247018	24	0	2014
Minnesota	2009	2014-06-01	0	7.8	419	7.9	5281203	24	0	2014
Minnesota	2010	2014-06-01	0	7.4	397	7.5	5303925	24	0	2014
Minnesota	2011	2014-06-01	0	6.5	511	9.6	5344861	24	0	2014
Minnesota	2012	2014-06-01	0	5.6	482	9	5379139	24	0	2014
Minnesota	2013	2014-06-01	0	5	523	9.6	5420380	24	0	2014
Minnesota	2014	2014-06-01	0.583333313465118	4.2	517	9.5	5457173	24	1	2014
Minnesota	2015	2014-06-01	1	3.7	581	10.6	5489594	24	1	2014
Minnesota	2016	2014-06-01	1	3.9	672	12.2	5519952	24	1	2014
Minnesota	2017	2014-06-01	1	3.4	733	13.1	5576606	24	1	2014
Mississippi	1999	2015-07-01	0	5.1	87	3.1	2828408	25	0	2016
Mississippi	2000	2015-07-01	0	5.4	114	4	2844658	25	0	2016
Mississippi	2001	2015-07-01	0	5.5	169	5.9	2852994	25	0	2016
Mississippi	2002	2015-07-01	0	6.6	183	6.4	2858681	25	0	2016
Mississippi	2003	2015-07-01	0	6.3	207	7.2	2868312	25	0	2016
Mississippi	2004	2015-07-01	0	6.2	224	7.8	2889010	25	0	2016
Mississippi	2005	2015-07-01	0	7.5	248	8.5	2905943	25	0	2016
Mississippi	2006	2015-07-01	0	6.5	339	11.7	2904978	25	0	2016
Mississippi	2007	2015-07-01	0	6.1	314	10.7	2928350	25	0	2016
Mississippi	2008	2015-07-01	0	6.6	303	10.3	2947806	25	0	2016
Mississippi	2009	2015-07-01	0	9.5	323	10.9	2958774	25	0	2016
Mississippi	2010	2015-07-01	0	10.4	334	11.3	2967297	25	0	2016
Mississippi	2011	2015-07-01	0	10	302	10.1	2978512	25	0	2016
Mississippi	2012	2015-07-01	0	9	310	10.4	2984926	25	0	2016
Mississippi	2013	2015-07-01	0	8.5	316	10.6	2991207	25	0	2016
Mississippi	2014	2015-07-01	0	7.5	336	11.2	2994079	25	0	2016
Mississippi	2015	2015-07-01	0.5	6.4	351	11.7	2992333	25	0	2016
Mississippi	2016	2015-07-01	1	5.8	352	11.8	2988726	25	1	2016
Mississippi	2017	2015-07-01	1	5.1	354	11.9	2984100	25	1	2016
Missouri	1999	2016-09-01	0	3.3	276	5	5561948	26	0	2017
Missouri	2000	2016-09-01	0	3.6	303	5.4	5595211	26	0	2017
Missouri	2001	2016-09-01	0	4.6	351	6.2	5641142	26	0	2017
Missouri	2002	2016-09-01	0	5.4	416	7.3	5674825	26	0	2017
Missouri	2003	2016-09-01	0	5.6	522	9.1	5709403	26	0	2017
Missouri	2004	2016-09-01	0	5.9	548	9.5	5747741	26	0	2017
Missouri	2005	2016-09-01	0	5.4	608	10.5	5790300	26	0	2017
Missouri	2006	2016-09-01	0	4.8	743	12.7	5842704	26	0	2017
Missouri	2007	2016-09-01	0	5.1	714	12.1	5887612	26	0	2017
Missouri	2008	2016-09-01	0	6.1	765	12.9	5923916	26	0	2017
Missouri	2009	2016-09-01	0	9.3	863	14.5	5961088	26	0	2017
Missouri	2010	2016-09-01	0	9.6	998	16.7	5988927	26	0	2017
Missouri	2011	2016-09-01	0	8.5	963	16	6010688	26	0	2017
Missouri	2012	2016-09-01	0	6.9	942	15.6	6021988	26	0	2017
Missouri	2013	2016-09-01	0	6.7	1025	17	6044171	26	0	2017
Missouri	2014	2016-09-01	0	6.1	1067	17.6	6063589	26	0	2017
Missouri	2015	2016-09-01	0	5	1066	17.5	6083672	26	0	2017
Missouri	2016	2016-09-01	0.333333343267441	4.6	1371	22.5	6093000	26	0	2017
Missouri	2017	2016-09-01	1	3.8	1367	22.4	6113532	26	1	2017
Montana	1999	2017-05-01	0	5.3	41	4.6	897507	27	0	2017
Montana	2000	2017-05-01	0	5	41	4.5	902195	27	0	2017
Montana	2001	2017-05-01	0	4.5	56	6.2	906961	27	0	2017
Montana	2002	2017-05-01	0	4.4	78	8.6	911667	27	0	2017
Montana	2003	2017-05-01	0	4.7	93	10.1	919630	27	0	2017
Montana	2004	2017-05-01	0	4.8	98	10.5	930009	27	0	2017
Montana	2005	2017-05-01	0	4.4	96	10.2	940102	27	0	2017
Montana	2006	2017-05-01	0	3.5	97	10.2	952692	27	0	2017
Montana	2007	2017-05-01	0	3.6	125	13	964706	27	0	2017
Montana	2008	2017-05-01	0	5.1	134	13.7	976415	27	0	2017
Montana	2009	2017-05-01	0	6.8	142	14.4	983982	27	0	2017
Montana	2010	2017-05-01	0	7.3	118	11.9	989415	27	0	2017
Montana	2011	2017-05-01	0	6.9	141	14.1	998199	27	0	2017
Montana	2012	2017-05-01	0	6	118	11.7	1005141	27	0	2017
Montana	2013	2017-05-01	0	5.4	137	13.5	1015165	27	0	2017
Montana	2014	2017-05-01	0	4.7	125	12.2	1023579	27	0	2017
Montana	2015	2017-05-01	0	4.2	138	13.4	1032949	27	0	2017
Montana	2016	2017-05-01	0	4.1	119	11.4	1042520	27	0	2017
Montana	2017	2017-05-01	0.666666686534882	3.9	119	11.3	1050493	27	1	2017
Nebraska	1999	NA	0	2.8	39	2.3	1704764	28	0	0
Nebraska	2000	NA	0	2.8	46	2.7	1711263	28	0	0
Nebraska	2001	NA	0	3.1	66	3.8	1719836	28	0	0
Nebraska	2002	NA	0	3.6	66	3.8	1728292	28	0	0
Nebraska	2003	NA	0	3.9	55	3.2	1738643	28	0	0
Nebraska	2004	NA	0	3.9	59	3.4	1749370	28	0	0
Nebraska	2005	NA	0	3.8	86	4.9	1761497	28	0	0
Nebraska	2006	NA	0	3.1	91	5.1	1772693	28	0	0
Nebraska	2007	NA	0	3	80	4.5	1783440	28	0	0
Nebraska	2008	NA	0	3.3	94	5.2	1796378	28	0	0
Nebraska	2009	NA	0	4.6	106	5.8	1812683	28	0	0
Nebraska	2010	NA	0	4.6	117	6.4	1826341	28	0	0
Nebraska	2011	NA	0	4.4	129	7	1842641	28	0	0
Nebraska	2012	NA	0	4	146	7.9	1855525	28	0	0
Nebraska	2013	NA	0	3.8	117	6.3	1868516	28	0	0
Nebraska	2014	NA	0	3.3	125	6.6	1881503	28	0	0
Nebraska	2015	NA	0	3	126	6.6	1896190	28	0	0
Nebraska	2016	NA	0	3.1	120	6.3	1907116	28	0	0
Nebraska	2017	NA	0	2.9	152	7.9	1920076	28	0	0
Nevada	1999	2015-10-01	0	4	227	11.7	1934718	29	0	2016
Nevada	2000	2015-10-01	0	4.2	273	13.7	1998257	29	0	2016
Nevada	2001	2015-10-01	0	5.2	261	12.4	2098399	29	0	2016
Nevada	2002	2015-10-01	0	5.6	323	14.9	2173791	29	0	2016
Nevada	2003	2015-10-01	0	5.1	342	15.2	2248850	29	0	2016
Nevada	2004	2015-10-01	0	4.3	380	16.2	2346222	29	0	2016
Nevada	2005	2015-10-01	0	4.1	457	18.8	2432143	29	0	2016
Nevada	2006	2015-10-01	0	4	461	18.3	2522658	29	0	2016
Nevada	2007	2015-10-01	0	4.5	499	19.2	2601072	29	0	2016
Nevada	2008	2015-10-01	0	6.7	519	19.6	2653630	29	0	2016
Nevada	2009	2015-10-01	0	11.3	550	20.5	2684665	29	0	2016
Nevada	2010	2015-10-01	0	13.5	578	21.4	2700551	29	0	2016
Nevada	2011	2015-10-01	0	13	639	23.5	2723322	29	0	2016
Nevada	2012	2015-10-01	0	11.2	602	21.8	2758931	29	0	2016
Nevada	2013	2015-10-01	0	9.6	614	22	2790136	29	0	2016
Nevada	2014	2015-10-01	0	7.9	545	19.2	2839099	29	0	2016
Nevada	2015	2015-10-01	0.25	6.8	619	21.4	2890845	29	0	2016
Nevada	2016	2015-10-01	1	5.7	665	22.6	2940058	29	1	2016
Nevada	2017	2015-10-01	1	5.1	676	22.5	2998039	29	1	2016
New Hampshire	1999	2015-07-01	0	2.7	54	4.4	1222014	30	0	2016
New Hampshire	2000	2015-07-01	0	2.7	45	3.6	1235786	30	0	2016
New Hampshire	2001	2015-07-01	0	3.4	79	6.3	1255517	30	0	2016
New Hampshire	2002	2015-07-01	0	4.5	111	8.7	1269089	30	0	2016
New Hampshire	2003	2015-07-01	0	4.3	127	9.9	1279840	30	0	2016
New Hampshire	2004	2015-07-01	0	3.8	124	9.6	1290121	30	0	2016
New Hampshire	2005	2015-07-01	0	3.6	142	10.9	1298492	30	0	2016
New Hampshire	2006	2015-07-01	0	3.4	149	11.4	1308389	30	0	2016
New Hampshire	2007	2015-07-01	0	3.5	186	14.2	1312540	30	0	2016
New Hampshire	2008	2015-07-01	0	3.9	126	9.6	1315906	30	0	2016
New Hampshire	2009	2015-07-01	0	6.2	168	12.8	1316102	30	0	2016
New Hampshire	2010	2015-07-01	0	5.8	160	12.2	1316470	30	0	2016
New Hampshire	2011	2015-07-01	0	5.4	210	15.9	1318194	30	0	2016
New Hampshire	2012	2015-07-01	0	5.5	173	13.1	1320718	30	0	2016
New Hampshire	2013	2015-07-01	0	5.1	203	15.3	1323459	30	0	2016
New Hampshire	2014	2015-07-01	0	4.3	334	25.2	1326813	30	0	2016
New Hampshire	2015	2015-07-01	0.5	3.4	422	31.7	1330608	30	0	2016
New Hampshire	2016	2015-07-01	1	2.9	481	36	1334795	30	1	2016
New Hampshire	2017	2015-07-01	1	2.7	467	34.8	1342795	30	1	2016
New Jersey	1999	2013-07-01	0	4.5	557	6.7	8359592	31	0	2014
New Jersey	2000	2013-07-01	0	3.7	643	7.6	8414350	31	0	2014
New Jersey	2001	2013-07-01	0	4.3	705	8.3	8492671	31	0	2014
New Jersey	2002	2013-07-01	0	5.8	813	9.5	8552643	31	0	2014
New Jersey	2003	2013-07-01	0	5.8	721	8.4	8601402	31	0	2014
New Jersey	2004	2013-07-01	0	4.8	590	6.8	8634561	31	0	2014
New Jersey	2005	2013-07-01	0	4.5	823	9.5	8651974	31	0	2014
New Jersey	2006	2013-07-01	0	4.7	847	9.8	8661679	31	0	2014
New Jersey	2007	2013-07-01	0	4.3	727	8.4	8677885	31	0	2014
New Jersey	2008	2013-07-01	0	5.3	702	8.1	8711090	31	0	2014
New Jersey	2009	2013-07-01	0	9.1	263	3	8755602	31	0	2014
New Jersey	2010	2013-07-01	0	9.5	868	9.9	8791894	31	0	2014
New Jersey	2011	2013-07-01	0	9.3	1012	11.5	8821155	31	0	2014
New Jersey	2012	2013-07-01	0	9.3	1222	13.8	8864590	31	0	2014
New Jersey	2013	2013-07-01	0.5	8.2	1294	14.5	8899339	31	0	2014
New Jersey	2014	2013-07-01	1	6.8	1253	14	8938175	31	1	2014
New Jersey	2015	2013-07-01	1	5.8	1454	16.2	8958013	31	1	2014
New Jersey	2016	2013-07-01	1	5	2056	23	8944469	31	1	2014
New Jersey	2017	2013-07-01	1	4.6	2685	29.8	9005644	31	1	2014
New Mexico	1999	2016-04-01	0	5.6	266	14.7	1808082	32	0	2016
New Mexico	2000	2016-04-01	0	4.9	271	14.9	1819046	32	0	2016
New Mexico	2001	2016-04-01	0	4.9	258	14.1	1831690	32	0	2016
New Mexico	2002	2016-04-01	0	5.5	287	15.5	1855309	32	0	2016
New Mexico	2003	2016-04-01	0	5.9	358	19.1	1877574	32	0	2016
New Mexico	2004	2016-04-01	0	5.5	314	16.5	1903808	32	0	2016
New Mexico	2005	2016-04-01	0	5.1	373	19.3	1932274	32	0	2016
New Mexico	2006	2016-04-01	0	4.2	418	21.3	1962137	32	0	2016
New Mexico	2007	2016-04-01	0	3.8	462	23.2	1990070	32	0	2016
New Mexico	2008	2016-04-01	0	4.5	518	25.8	2010662	32	0	2016
New Mexico	2009	2016-04-01	0	7.5	438	21.5	2036802	32	0	2016
New Mexico	2010	2016-04-01	0	8.1	478	23.2	2059179	32	0	2016
New Mexico	2011	2016-04-01	0	7.5	529	25.4	2082224	32	0	2016
New Mexico	2012	2016-04-01	0	7.1	492	23.6	2085538	32	0	2016
New Mexico	2013	2016-04-01	0	6.9	458	22	2085287	32	0	2016
New Mexico	2014	2016-04-01	0	6.7	547	26.2	2085572	32	0	2016
New Mexico	2015	2016-04-01	0	6.5	501	24	2085109	32	0	2016
New Mexico	2016	2016-04-01	0.75	6.6	500	24	2081015	32	1	2016
New Mexico	2017	2016-04-01	1	5.9	493	23.6	2088070	32	1	2016
New York	1999	2014-07-01	0	5.2	959	5.1	18882725	33	0	2015
New York	2000	2014-07-01	0	4.5	767	4	18976457	33	0	2015
New York	2001	2014-07-01	0	4.8	1079	5.7	19082838	33	0	2015
New York	2002	2014-07-01	0	6.1	923	4.8	19137800	33	0	2015
New York	2003	2014-07-01	0	6.4	964	5	19175939	33	0	2015
New York	2004	2014-07-01	0	5.8	831	4.3	19171567	33	0	2015
New York	2005	2014-07-01	0	5	944	4.9	19132610	33	0	2015
New York	2006	2014-07-01	0	4.5	1680	8.8	19104631	33	0	2015
New York	2007	2014-07-01	0	4.6	1708	8.9	19132335	33	0	2015
New York	2008	2014-07-01	0	5.4	1691	8.8	19212436	33	0	2015
New York	2009	2014-07-01	0	8.3	1592	8.2	19307066	33	0	2015
New York	2010	2014-07-01	0	8.6	1557	8	19378102	33	0	2015
New York	2011	2014-07-01	0	8.3	1948	10	19465197	33	0	2015
New York	2012	2014-07-01	0	8.5	2106	10.8	19570261	33	0	2015
New York	2013	2014-07-01	0	7.7	2309	11.7	19651127	33	0	2015
New York	2014	2014-07-01	0.5	6.3	2300	11.6	19746227	33	0	2015
New York	2015	2014-07-01	1	5.3	2754	13.9	19795791	33	1	2015
New York	2016	2014-07-01	1	4.9	3638	18.4	19745289	33	1	2015
New York	2017	2014-07-01	1	4.7	3921	19.8	19849399	33	1	2015
North Carolina	1999	2013-05-01	0	3.2	366	4.6	7949361	34	0	2013
North Carolina	2000	2013-05-01	0	3.7	491	6.1	8049313	34	0	2013
North Carolina	2001	2013-05-01	0	5.5	551	6.7	8210122	34	0	2013
North Carolina	2002	2013-05-01	0	6.6	647	7.8	8326201	34	0	2013
North Carolina	2003	2013-05-01	0	6.4	762	9	8422501	34	0	2013
North Carolina	2004	2013-05-01	0	5.5	854	10	8553152	34	0	2013
North Carolina	2005	2013-05-01	0	5.2	1000	11.5	8705407	34	0	2013
North Carolina	2006	2013-05-01	0	4.7	1059	11.9	8917270	34	0	2013
North Carolina	2007	2013-05-01	0	4.7	1084	11.9	9118037	34	0	2013
North Carolina	2008	2013-05-01	0	6.1	1196	12.8	9309449	34	0	2013
North Carolina	2009	2013-05-01	0	10.6	1191	12.6	9449566	34	0	2013
North Carolina	2010	2013-05-01	0	10.9	1093	11.5	9535483	34	0	2013
North Carolina	2011	2013-05-01	0	10.3	1264	13.1	9656401	34	0	2013
North Carolina	2012	2013-05-01	0	9.3	1298	13.3	9752073	34	0	2013
North Carolina	2013	2013-05-01	0.666666686534882	8	1259	12.8	9848060	34	1	2013
North Carolina	2014	2013-05-01	1	6.3	1358	13.7	9943964	34	1	2013
North Carolina	2015	2013-05-01	1	5.7	1567	15.6	10042802	34	1	2013
North Carolina	2016	2013-05-01	1	5.1	1956	19.3	10146788	34	1	2013
North Carolina	2017	2013-05-01	1	4.5	2414	23.5	10273419	34	1	2013
North Dakota	1999	2015-08-01	0	3.3	12	0	644259	35	0	2016
North Dakota	2000	2015-08-01	0	3	14	0	642200	35	0	2016
North Dakota	2001	2015-08-01	0	2.9	14	0	639062	35	0	2016
North Dakota	2002	2015-08-01	0	3.7	17	0	638168	35	0	2016
North Dakota	2003	2015-08-01	0	3.7	22	3.4	638817	35	0	2016
North Dakota	2004	2015-08-01	0	3.4	17	0	644705	35	0	2016
North Dakota	2005	2015-08-01	0	3.4	12	0	646089	35	0	2016
North Dakota	2006	2015-08-01	0	3.2	14	0	649422	35	0	2016
North Dakota	2007	2015-08-01	0	3.1	32	4.9	652822	35	0	2016
North Dakota	2008	2015-08-01	0	3.2	46	7	657569	35	0	2016
North Dakota	2009	2015-08-01	0	4.1	27	4.1	664968	35	0	2016
North Dakota	2010	2015-08-01	0	3.8	23	3.4	672591	35	0	2016
North Dakota	2011	2015-08-01	0	3.5	16	0	683932	35	0	2016
North Dakota	2012	2015-08-01	0	3.1	21	3	699628	35	0	2016
North Dakota	2013	2015-08-01	0	2.9	20	2.8	723393	35	0	2016
North Dakota	2014	2015-08-01	0	2.7	43	5.8	739482	35	0	2016
North Dakota	2015	2015-08-01	0.416666656732559	2.8	61	8.1	756927	35	0	2016
North Dakota	2016	2015-08-01	1	3.1	77	10.2	757952	35	1	2016
North Dakota	2017	2015-08-01	1	2.7	68	9	755393	35	1	2016
Ohio	1999	2015-08-01	0	4.3	467	4.1	11335454	36	0	2016
Ohio	2000	2015-08-01	0	4	563	5	11353140	36	0	2016
Ohio	2001	2015-08-01	0	4.3	737	6.5	11387404	36	0	2016
Ohio	2002	2015-08-01	0	5.7	931	8.2	11407889	36	0	2016
Ohio	2003	2015-08-01	0	6.2	775	6.8	11434788	36	0	2016
Ohio	2004	2015-08-01	0	6.3	1136	9.9	11452251	36	0	2016
Ohio	2005	2015-08-01	0	5.9	1243	10.8	11463320	36	0	2016
Ohio	2006	2015-08-01	0	5.4	1515	13.2	11481213	36	0	2016
Ohio	2007	2015-08-01	0	5.6	1592	13.8	11500468	36	0	2016
Ohio	2008	2015-08-01	0	6.4	1733	15	11515391	36	0	2016
Ohio	2009	2015-08-01	0	10.3	1236	10.7	11528896	36	0	2016
Ohio	2010	2015-08-01	0	10.3	1835	15.9	11536504	36	0	2016
Ohio	2011	2015-08-01	0	8.8	2025	17.5	11544951	36	0	2016
Ohio	2012	2015-08-01	0	7.4	2125	18.4	11544225	36	0	2016
Ohio	2013	2015-08-01	0	7.5	2347	20.3	11570808	36	0	2016
Ohio	2014	2015-08-01	0	5.8	2744	23.7	11594163	36	0	2016
Ohio	2015	2015-08-01	0.416666656732559	4.9	3310	28.5	11613423	36	0	2016
Ohio	2016	2015-08-01	1	5	4329	37.3	11614373	36	1	2016
Ohio	2017	2015-08-01	1	5	5111	43.8	11658609	36	1	2016
Oklahoma	1999	NA	0	3.5	178	5.2	3437147	37	0	0
Oklahoma	2000	NA	0	3	237	6.9	3450654	37	0	0
Oklahoma	2001	NA	0	3.7	269	7.8	3467100	37	0	0
Oklahoma	2002	NA	0	4.7	240	6.9	3489080	37	0	0
Oklahoma	2003	NA	0	5.5	400	11.4	3504892	37	0	0
Oklahoma	2004	NA	0	4.9	476	13.5	3525233	37	0	0
Oklahoma	2005	NA	0	4.5	478	13.5	3548597	37	0	0
Oklahoma	2006	NA	0	4	563	15.7	3594090	37	0	0
Oklahoma	2007	NA	0	4.1	666	18.3	3634349	37	0	0
Oklahoma	2008	NA	0	3.7	564	15.4	3668976	37	0	0
Oklahoma	2009	NA	0	6.4	756	20.3	3717572	37	0	0
Oklahoma	2010	NA	0	6.8	717	19.1	3751351	37	0	0
Oklahoma	2011	NA	0	5.9	703	18.5	3791508	37	0	0
Oklahoma	2012	NA	0	5.2	771	20.2	3814820	37	0	0
Oklahoma	2013	NA	0	5.3	790	20.5	3850568	37	0	0
Oklahoma	2014	NA	0	4.5	777	20	3878051	37	0	0
Oklahoma	2015	NA	0	4.4	725	18.5	3911338	37	0	0
Oklahoma	2016	NA	0	4.8	813	20.7	3923561	37	0	0
Oklahoma	2017	NA	0	4.2	775	19.7	3930864	37	0	0
Oregon	1999	2013-07-01	0	5.5	210	6.2	3393941	38	0	2014
Oregon	2000	2013-07-01	0	5.1	208	6.1	3421399	38	0	2014
Oregon	2001	2013-07-01	0	6.4	241	6.9	3467937	38	0	2014
Oregon	2002	2013-07-01	0	7.5	318	9.1	3513424	38	0	2014
Oregon	2003	2013-07-01	0	8.1	355	10	3547376	38	0	2014
Oregon	2004	2013-07-01	0	7.3	365	10.2	3569463	38	0	2014
Oregon	2005	2013-07-01	0	6.2	386	10.7	3613202	38	0	2014
Oregon	2006	2013-07-01	0	5.3	485	13.2	3670883	38	0	2014
Oregon	2007	2013-07-01	0	5.2	502	13.5	3722417	38	0	2014
Oregon	2008	2013-07-01	0	6.5	452	12	3768748	38	0	2014
Oregon	2009	2013-07-01	0	11.3	501	13.2	3808600	38	0	2014
Oregon	2010	2013-07-01	0	10.6	503	13.1	3831074	38	0	2014
Oregon	2011	2013-07-01	0	9.5	532	13.7	3871859	38	0	2014
Oregon	2012	2013-07-01	0	8.8	490	12.6	3899353	38	0	2014
Oregon	2013	2013-07-01	0.5	7.9	455	11.6	3930065	38	0	2014
Oregon	2014	2013-07-01	1	6.8	522	13.1	3970239	38	1	2014
Oregon	2015	2013-07-01	1	5.6	505	12.5	4028977	38	1	2014
Oregon	2016	2013-07-01	1	4.8	506	12.4	4093465	38	1	2014
Oregon	2017	2013-07-01	1	4.1	530	12.8	4142776	38	1	2014
Pennsylvania	1999	2014-12-01	0	4.4	990	8.1	12263805	39	0	2015
Pennsylvania	2000	2014-12-01	0	4.1	1147	9.3	12281054	39	0	2015
Pennsylvania	2001	2014-12-01	0	4.8	958	7.8	12298970	39	0	2015
Pennsylvania	2002	2014-12-01	0	5.6	1097	8.9	12331031	39	0	2015
Pennsylvania	2003	2014-12-01	0	5.7	1381	11.2	12374658	39	0	2015
Pennsylvania	2004	2014-12-01	0	5.4	1544	12.4	12410722	39	0	2015
Pennsylvania	2005	2014-12-01	0	5	1613	13	12449990	39	0	2015
Pennsylvania	2006	2014-12-01	0	4.6	1638	13.1	12510809	39	0	2015
Pennsylvania	2007	2014-12-01	0	4.4	1733	13.8	12563937	39	0	2015
Pennsylvania	2008	2014-12-01	0	5.3	1850	14.7	12612285	39	0	2015
Pennsylvania	2009	2014-12-01	0	8	1909	15.1	12666858	39	0	2015
Pennsylvania	2010	2014-12-01	0	8.5	1916	15.1	12702379	39	0	2015
Pennsylvania	2011	2014-12-01	0	7.9	2289	18	12742886	39	0	2015
Pennsylvania	2012	2014-12-01	0	7.8	2365	18.5	12763536	39	0	2015
Pennsylvania	2013	2014-12-01	0	7.4	2426	19	12773801	39	0	2015
Pennsylvania	2014	2014-12-01	0.0833333358168602	5.9	2732	21.4	12787209	39	0	2015
Pennsylvania	2015	2014-12-01	1	5.3	3264	25.5	12802503	39	1	2015
Pennsylvania	2016	2014-12-01	1	5.4	4627	36.2	12784227	39	1	2015
Pennsylvania	2017	2014-12-01	1	4.9	5388	42.1	12805537	39	1	2015
Rhode Island	1999	2014-04-01	0	4.2	58	5.6	1040402	40	0	2014
Rhode Island	2000	2014-04-01	0	4.1	74	7.1	1048319	40	0	2014
Rhode Island	2001	2014-04-01	0	4.6	110	10.4	1057142	40	0	2014
Rhode Island	2002	2014-04-01	0	5	99	9.3	1065995	40	0	2014
Rhode Island	2003	2014-04-01	0	5.3	146	13.6	1071342	40	0	2014
Rhode Island	2004	2014-04-01	0	5.2	106	9.9	1074579	40	0	2014
Rhode Island	2005	2014-04-01	0	5	156	14.6	1067916	40	0	2014
Rhode Island	2006	2014-04-01	0	4.9	175	16.5	1063096	40	0	2014
Rhode Island	2007	2014-04-01	0	5.2	135	12.8	1057315	40	0	2014
Rhode Island	2008	2014-04-01	0	7.8	185	17.5	1055003	40	0	2014
Rhode Island	2009	2014-04-01	0	11	161	15.3	1053646	40	0	2014
Rhode Island	2010	2014-04-01	0	11.2	167	15.9	1052567	40	0	2014
Rhode Island	2011	2014-04-01	0	11	190	18.1	1051302	40	0	2014
Rhode Island	2012	2014-04-01	0	10.4	196	18.7	1050292	40	0	2014
Rhode Island	2013	2014-04-01	0	9.3	241	22.9	1051511	40	0	2014
Rhode Island	2014	2014-04-01	0.75	7.7	247	23.4	1055173	40	1	2014
Rhode Island	2015	2014-04-01	1	6	310	29.3	1056298	40	1	2014
Rhode Island	2016	2014-04-01	1	5.2	326	30.9	1056426	40	1	2014
Rhode Island	2017	2014-04-01	1	4.4	320	30.2	1059639	40	1	2014
South Carolina	1999	2016-07-01	0	4.3	147	3.7	3974682	41	0	2017
South Carolina	2000	2016-07-01	0	3.8	258	6.4	4012012	41	0	2017
South Carolina	2001	2016-07-01	0	5.2	242	6	4064995	41	0	2017
South Carolina	2002	2016-07-01	0	5.8	217	5.3	4107795	41	0	2017
South Carolina	2003	2016-07-01	0	6.9	287	6.9	4150297	41	0	2017
South Carolina	2004	2016-07-01	0	6.8	356	8.5	4210921	41	0	2017
South Carolina	2005	2016-07-01	0	6.7	427	10	4270150	41	0	2017
South Carolina	2006	2016-07-01	0	6.4	554	12.7	4357847	41	0	2017
South Carolina	2007	2016-07-01	0	5.7	545	12.3	4444110	41	0	2017
South Carolina	2008	2016-07-01	0	6.8	565	12.5	4528996	41	0	2017
South Carolina	2009	2016-07-01	0	11.2	615	13.4	4589872	41	0	2017
South Carolina	2010	2016-07-01	0	11.2	678	14.7	4625364	41	0	2017
South Carolina	2011	2016-07-01	0	10.6	618	13.2	4679230	41	0	2017
South Carolina	2012	2016-07-01	0	9.2	587	12.4	4723723	41	0	2017
South Carolina	2013	2016-07-01	0	7.6	620	13	4774839	41	0	2017
South Carolina	2014	2016-07-01	0	6.5	701	14.5	4832482	41	0	2017
South Carolina	2015	2016-07-01	0	6	761	15.5	4896146	41	0	2017
South Carolina	2016	2016-07-01	0.5	5	879	17.7	4961119	41	0	2017
South Carolina	2017	2016-07-01	1	4.3	1008	20.1	5024369	41	1	2017
South Dakota	1999	2016-07-01	0	2.7	17	0	750412	42	0	2017
South Dakota	2000	2016-07-01	0	2.5	20	2.6	754844	42	0	2017
South Dakota	2001	2016-07-01	0	3.1	24	3.2	757972	42	0	2017
South Dakota	2002	2016-07-01	0	3.2	22	2.9	760020	42	0	2017
South Dakota	2003	2016-07-01	0	3.5	24	3.1	763729	42	0	2017
South Dakota	2004	2016-07-01	0	3.7	43	5.6	770396	42	0	2017
South Dakota	2005	2016-07-01	0	3.8	40	5.2	775493	42	0	2017
South Dakota	2006	2016-07-01	0	3.1	37	4.7	783033	42	0	2017
South Dakota	2007	2016-07-01	0	2.8	32	4	791623	42	0	2017
South Dakota	2008	2016-07-01	0	3.1	54	6.8	799124	42	0	2017
South Dakota	2009	2016-07-01	0	4.9	49	6.1	807067	42	0	2017
South Dakota	2010	2016-07-01	0	5	45	5.5	814180	42	0	2017
South Dakota	2011	2016-07-01	0	4.7	57	6.9	824082	42	0	2017
South Dakota	2012	2016-07-01	0	4.3	42	5	833354	42	0	2017
South Dakota	2013	2016-07-01	0	3.8	55	6.5	844877	42	0	2017
South Dakota	2014	2016-07-01	0	3.4	63	7.4	853175	42	0	2017
South Dakota	2015	2016-07-01	0	3.1	65	7.6	858469	42	0	2017
South Dakota	2016	2016-07-01	0.5	3	69	8	865454	42	0	2017
South Dakota	2017	2016-07-01	1	3.2	73	8.4	869666	42	1	2017
Tennessee	1999	2014-07-01	0	4	344	6.1	5638706	43	0	2015
Tennessee	2000	2014-07-01	0	3.9	397	7	5689283	43	0	2015
Tennessee	2001	2014-07-01	0	4.6	424	7.4	5750789	43	0	2015
Tennessee	2002	2014-07-01	0	5.2	491	8.5	5795918	43	0	2015
Tennessee	2003	2014-07-01	0	5.6	662	11.3	5847812	43	0	2015
Tennessee	2004	2014-07-01	0	5.3	763	12.9	5910809	43	0	2015
Tennessee	2005	2014-07-01	0	5.6	872	14.6	5991057	43	0	2015
Tennessee	2006	2014-07-01	0	5.2	975	16	6088766	43	0	2015
Tennessee	2007	2014-07-01	0	4.7	985	15.9	6175727	43	0	2015
Tennessee	2008	2014-07-01	0	6.6	938	15	6247411	43	0	2015
Tennessee	2009	2014-07-01	0	10.5	962	15.3	6306019	43	0	2015
Tennessee	2010	2014-07-01	0	9.7	1080	17	6346105	43	0	2015
Tennessee	2011	2014-07-01	0	9	1090	17	6403353	43	0	2015
Tennessee	2012	2014-07-01	0	7.8	1131	17.5	6456243	43	0	2015
Tennessee	2013	2014-07-01	0	7.8	1187	18.3	6495978	43	0	2015
Tennessee	2014	2014-07-01	0.5	6.6	1269	19.4	6549352	43	0	2015
Tennessee	2015	2014-07-01	1	5.6	1457	22.1	6600299	43	1	2015
Tennessee	2016	2014-07-01	1	4.7	1630	24.5	6651194	43	1	2015
Tennessee	2017	2014-07-01	1	3.8	1776	26.4	6715984	43	1	2015
Texas	1999	2015-09-01	0	4.7	1087	5.3	20558220	44	0	2016
Texas	2000	2015-09-01	0	4.3	1021	4.9	20851820	44	0	2016
Texas	2001	2015-09-01	0	5	1374	6.4	21319622	44	0	2016
Texas	2002	2015-09-01	0	6.4	1598	7.4	21690325	44	0	2016
Texas	2003	2015-09-01	0	6.7	1753	8	22030931	44	0	2016
Texas	2004	2015-09-01	0	5.9	1813	8.1	22394023	44	0	2016
Texas	2005	2015-09-01	0	5.4	1910	8.4	22778123	44	0	2016
Texas	2006	2015-09-01	0	4.9	2191	9.4	23359580	44	0	2016
Texas	2007	2015-09-01	0	4.3	2194	9.2	23831983	44	0	2016
Texas	2008	2015-09-01	0	4.8	2053	8.4	24309039	44	0	2016
Texas	2009	2015-09-01	0	7.6	2409	9.7	24801761	44	0	2016
Texas	2010	2015-09-01	0	8.1	2399	9.5	25145561	44	0	2016
Texas	2011	2015-09-01	0	7.8	2589	10.1	25674681	44	0	2016
Texas	2012	2015-09-01	0	6.7	2447	9.4	26059203	44	0	2016
Texas	2013	2015-09-01	0	6.3	2446	9.2	26448193	44	0	2016
Texas	2014	2015-09-01	0	5.1	2601	9.6	26956958	44	0	2016
Texas	2015	2015-09-01	0.333333343267441	4.4	2588	9.4	27469114	44	0	2016
Texas	2016	2015-09-01	1	4.6	2831	10.2	27862596	44	1	2016
Texas	2017	2015-09-01	1	4.3	2989	10.6	28304596	44	1	2016
Utah	1999	2016-06-01	0	3.5	205	9.3	2203482	45	0	2016
Utah	2000	2016-06-01	0	3.3	210	9.4	2233169	45	0	2016
Utah	2001	2016-06-01	0	4.4	209	9.2	2283715	45	0	2016
Utah	2002	2016-06-01	0	5.8	288	12.4	2324815	45	0	2016
Utah	2003	2016-06-01	0	5.6	353	15	2360137	45	0	2016
Utah	2004	2016-06-01	0	5	358	14.9	2401580	45	0	2016
Utah	2005	2016-06-01	0	4.1	438	17.8	2457719	45	0	2016
Utah	2006	2016-06-01	0	3	444	17.6	2525507	45	0	2016
Utah	2007	2016-06-01	0	2.6	511	19.7	2597746	45	0	2016
Utah	2008	2016-06-01	0	3.6	468	17.6	2663029	45	0	2016
Utah	2009	2016-06-01	0	7.3	478	17.6	2723421	45	0	2016
Utah	2010	2016-06-01	0	7.8	433	15.7	2763885	45	0	2016
Utah	2011	2016-06-01	0	6.7	504	17.9	2817222	45	0	2016
Utah	2012	2016-06-01	0	5.4	601	21	2855287	45	0	2016
Utah	2013	2016-06-01	0	4.6	594	20.5	2900872	45	0	2016
Utah	2014	2016-06-01	0	3.8	603	20.5	2942902	45	0	2016
Utah	2015	2016-06-01	0	3.6	646	21.6	2995919	45	0	2016
Utah	2016	2016-06-01	0.583333313465118	3.4	635	20.8	3051217	45	1	2016
Utah	2017	2016-06-01	1	3.3	650	21	3101833	45	1	2016
Vermont	1999	2013-07-01	0	3	29	4.8	604683	46	0	2014
Vermont	2000	2013-07-01	0	2.8	36	5.9	608827	46	0	2014
Vermont	2001	2013-07-01	0	3.3	44	7.2	612223	46	0	2014
Vermont	2002	2013-07-01	0	4	47	7.6	615442	46	0	2014
Vermont	2003	2013-07-01	0	4.3	65	10.5	617858	46	0	2014
Vermont	2004	2013-07-01	0	3.7	50	8.1	619920	46	0	2014
Vermont	2005	2013-07-01	0	3.5	53	8.5	621215	46	0	2014
Vermont	2006	2013-07-01	0	3.7	75	12	622892	46	0	2014
Vermont	2007	2013-07-01	0	4	66	10.6	623481	46	0	2014
Vermont	2008	2013-07-01	0	4.7	73	11.7	624151	46	0	2014
Vermont	2009	2013-07-01	0	6.6	55	8.8	624817	46	0	2014
Vermont	2010	2013-07-01	0	6.1	63	10.1	625741	46	0	2014
Vermont	2011	2013-07-01	0	5.5	83	13.2	626431	46	0	2014
Vermont	2012	2013-07-01	0	5	70	11.2	626011	46	0	2014
Vermont	2013	2013-07-01	0.5	4.4	93	14.8	626630	46	0	2014
Vermont	2014	2013-07-01	1	3.9	83	13.2	626562	46	1	2014
Vermont	2015	2013-07-01	1	3.6	99	15.8	626042	46	1	2014
Vermont	2016	2013-07-01	1	3.2	125	20	624594	46	1	2014
Vermont	2017	2013-07-01	1	3	134	21.5	623657	46	1	2014
Virginia	1999	2015-05-01	0	2.7	366	5.2	7000174	47	0	2015
Virginia	2000	2015-05-01	0	2.3	411	5.8	7078515	47	0	2015
Virginia	2001	2015-05-01	0	3.2	459	6.4	7198362	47	0	2015
Virginia	2002	2015-05-01	0	4.2	509	7	7286873	47	0	2015
Virginia	2003	2015-05-01	0	4.1	547	7.4	7366977	47	0	2015
Virginia	2004	2015-05-01	0	3.8	558	7.5	7475575	47	0	2015
Virginia	2005	2015-05-01	0	3.6	581	7.7	7577105	47	0	2015
Virginia	2006	2015-05-01	0	3.1	629	8.2	7673725	47	0	2015
Virginia	2007	2015-05-01	0	3	700	9	7751000	47	0	2015
Virginia	2008	2015-05-01	0	3.9	718	9.2	7833496	47	0	2015
Virginia	2009	2015-05-01	0	6.7	685	8.6	7925937	47	0	2015
Virginia	2010	2015-05-01	0	7.1	558	7	8001024	47	0	2015
Virginia	2011	2015-05-01	0	6.6	798	9.9	8096604	47	0	2015
Virginia	2012	2015-05-01	0	6.1	733	9	8185867	47	0	2015
Virginia	2013	2015-05-01	0	5.7	854	10.3	8260405	47	0	2015
Virginia	2014	2015-05-01	0	5.2	980	11.8	8326289	47	0	2015
Virginia	2015	2015-05-01	0.666666686534882	4.5	1039	12.4	8382993	47	1	2015
Virginia	2016	2015-05-01	1	4.1	1405	16.7	8411808	47	1	2015
Virginia	2017	2015-05-01	1	3.7	1507	17.8	8470020	47	1	2015
Washington	1999	2015-08-01	0	4.9	555	9.5	5842564	48	0	2016
Washington	2000	2015-08-01	0	5.2	556	9.4	5894121	48	0	2016
Washington	2001	2015-08-01	0	6.3	499	8.3	5985722	48	0	2016
Washington	2002	2015-08-01	0	7.4	643	10.6	6052349	48	0	2016
Washington	2003	2015-08-01	0	7.4	696	11.4	6104115	48	0	2016
Washington	2004	2015-08-01	0	6.3	811	13.1	6178645	48	0	2016
Washington	2005	2015-08-01	0	5.6	850	13.6	6257305	48	0	2016
Washington	2006	2015-08-01	0	5	897	14.1	6370753	48	0	2016
Washington	2007	2015-08-01	0	4.7	962	14.9	6461587	48	0	2016
Washington	2008	2015-08-01	0	5.4	1011	15.4	6562231	48	0	2016
Washington	2009	2015-08-01	0	9.2	987	14.8	6667426	48	0	2016
Washington	2010	2015-08-01	0	10	916	13.6	6724540	48	0	2016
Washington	2011	2015-08-01	0	9.3	997	14.6	6830038	48	0	2016
Washington	2012	2015-08-01	0	8.1	985	14.3	6897012	48	0	2016
Washington	2013	2015-08-01	0	7	969	13.9	6971406	48	0	2016
Washington	2014	2015-08-01	0	6.1	979	13.9	7061530	48	0	2016
Washington	2015	2015-08-01	0.416666656732559	5.6	1094	15.3	7170351	48	0	2016
Washington	2016	2015-08-01	1	5.3	1102	15.1	7288000	48	1	2016
Washington	2017	2015-08-01	1	4.7	1169	15.8	7405743	48	1	2016
West Virginia	1999	2016-07-01	0	6.5	75	4.1	1811799	49	0	2017
West Virginia	2000	2016-07-01	0	5.5	113	6.2	1808344	49	0	2017
West Virginia	2001	2016-07-01	0	5	206	11.4	1801481	49	0	2017
West Virginia	2002	2016-07-01	0	5.9	229	12.7	1805414	49	0	2017
West Virginia	2003	2016-07-01	0	6	262	14.5	1812295	49	0	2017
West Virginia	2004	2016-07-01	0	5.3	333	18.3	1816438	49	0	2017
West Virginia	2005	2016-07-01	0	5.1	184	10.1	1820492	49	0	2017
West Virginia	2006	2016-07-01	0	4.9	362	19.8	1827912	49	0	2017
West Virginia	2007	2016-07-01	0	4.6	397	21.6	1834052	49	0	2017
West Virginia	2008	2016-07-01	0	4.3	459	24.9	1840310	49	0	2017
West Virginia	2009	2016-07-01	0	7.7	226	12.2	1847775	49	0	2017
West Virginia	2010	2016-07-01	0	8.7	512	27.6	1852994	49	0	2017
West Virginia	2011	2016-07-01	0	8.1	635	34.2	1855364	49	0	2017
West Virginia	2012	2016-07-01	0	7.5	558	30.1	1855413	49	0	2017
West Virginia	2013	2016-07-01	0	6.8	570	30.7	1854304	49	0	2017
West Virginia	2014	2016-07-01	0	6.6	627	33.9	1850326	49	0	2017
West Virginia	2015	2016-07-01	0	6.7	725	39.3	1844128	49	0	2017
West Virginia	2016	2016-07-01	0.5	6.1	884	48.3	1831102	49	0	2017
West Virginia	2017	2016-07-01	1	5.2	974	53.6	1815857	49	1	2017
Wisconsin	1999	NA	0	3.1	212	4	5332666	50	0	0
Wisconsin	2000	NA	0	3.5	248	4.6	5363675	50	0	0
Wisconsin	2001	NA	0	4.5	269	5	5406835	50	0	0
Wisconsin	2002	NA	0	5.4	340	6.2	5445162	50	0	0
Wisconsin	2003	NA	0	5.7	383	7	5479203	50	0	0
Wisconsin	2004	NA	0	5	437	7.9	5514026	50	0	0
Wisconsin	2005	NA	0	4.7	518	9.3	5546166	50	0	0
Wisconsin	2006	NA	0	4.7	593	10.6	5577655	50	0	0
Wisconsin	2007	NA	0	4.9	622	11.1	5610775	50	0	0
Wisconsin	2008	NA	0	4.9	606	10.7	5640996	50	0	0
Wisconsin	2009	NA	0	8.6	631	11.1	5669264	50	0	0
Wisconsin	2010	NA	0	8.7	630	11.1	5686986	50	0	0
Wisconsin	2011	NA	0	7.8	698	12.2	5711767	50	0	0
Wisconsin	2012	NA	0	7	692	12.1	5726398	50	0	0
Wisconsin	2013	NA	0	6.7	856	14.9	5742713	50	0	0
Wisconsin	2014	NA	0	5.4	853	14.8	5757564	50	0	0
Wisconsin	2015	NA	0	4.6	878	15.2	5771337	50	0	0
Wisconsin	2016	NA	0	4	1074	18.6	5778708	50	0	0
Wisconsin	2017	NA	0	3.3	1177	20.3	5795483	50	0	0
Wyoming	1999	2017-07-01	0	4.6	20	4.1	491780	51	0	0
Wyoming	2000	2017-07-01	0	3.9	22	4.5	493782	51	0	0
Wyoming	2001	2017-07-01	0	3.8	22	4.4	494657	51	0	0
Wyoming	2002	2017-07-01	0	4	34	6.8	500017	51	0	0
Wyoming	2003	2017-07-01	0	4.3	30	6	503453	51	0	0
Wyoming	2004	2017-07-01	0	3.8	46	9	509106	51	0	0
Wyoming	2005	2017-07-01	0	3.6	26	5.1	514157	51	0	0
Wyoming	2006	2017-07-01	0	3.2	55	10.5	522667	51	0	0
Wyoming	2007	2017-07-01	0	2.8	63	11.8	534876	51	0	0
Wyoming	2008	2017-07-01	0	3.1	74	13.6	546043	51	0	0
Wyoming	2009	2017-07-01	0	6.3	60	10.7	559851	51	0	0
Wyoming	2010	2017-07-01	0	6.4	85	15.1	563626	51	0	0
Wyoming	2011	2017-07-01	0	5.8	85	15	568158	51	0	0
Wyoming	2012	2017-07-01	0	5.3	98	17	576412	51	0	0
Wyoming	2013	2017-07-01	0	4.7	98	16.8	582658	51	0	0
Wyoming	2014	2017-07-01	0	4.1	109	18.7	584153	51	0	0
Wyoming	2015	2017-07-01	0	4.3	96	16.4	586107	51	0	0
Wyoming	2016	2017-07-01	0	5.3	99	16.9	585501	51	0	0
Wyoming	2017	2017-07-01	0.5	4.2	69	11.9	579315	51	0	0
